# Supplementary material for: Efficient correction of a deleterious point mutation in primary horse fibroblasts with CRISPR-Cas9
Source: Sci Rep. 2020 May 4;10:7411. doi: 10.1038/s41598-020-62723-3 (PMC7198616; doi:10.1038/s41598-020-62723-3)
Supplement: Supplementary file 2 — Supplementary Dataset 1. [file 41598_2020_62723_MOESM2_ESM.xlsx]

## Sheet: JK115 horseGBE1 DS.F-R v2
Sample	Editing Event	Total Reads	Guide Match	#1-Indel	#1-Reads(%)	#2-Indel	#2-Reads(%)	#3-Indel	#3-Reads(%)	#4-Indel	#4-Reads(%)	#5-Indel	#5-Reads(%)	#6-Indel	#6-Reads(%)	#7-Indel	#7-Reads(%)	#8-Indel	#8-Reads(%)	SNP_test	raw_wt_counter	%guide1
Control Heterozyous Cells	None	821	386 (47.0%)	0	818 (99.6%)	-1	2 (0.2%)	1	1 (0.1%)	NA		NA		NA		NA		NA		1.03	434 (1.1)	47
Cell Line 1	HR	1365	1285 (94.1%)	0	1356 (99.3%)	-1	8 (0.6%)	-156	1 (0.1%)	NA		NA		NA		NA		NA		1.02	1457 (1.1)	94.1
Cell Line 2	HR	1941	1853 (95.5%)	0	1920 (98.9%)	-1	18 (0.9%)	-27	2 (0.1%)	-3	1 (0.1%)	NA		NA		NA		NA		1	2067 (1.1)	95.5
Cell Line 3	HR	823	786 (95.5%)	0	816 (99.1%)	-1	6 (0.7%)	-110	1 (0.1%)	NA		NA		NA		NA		NA		0.98	873 (1.1)	95.5
Cell Line 4	HR	463	435 (94.0%)	0	445 (96.1%)	-1	5 (1.1%)	-27	2 (0.4%)	12	2 (0.4%)	46	2 (0.4%)	-49	1 (0.2%)	-16	1 (0.2%)	-11	1 (0.2%)	1.08	529 (1.2)	94
Cell Line 5	HR	353	347 (98.3%)	0	347 (98.3%)	-1	3 (0.8%)	-27	2 (0.6%)	2	1 (0.3%)	NA		NA		NA		NA		0.98	391 (1.1)	98.3
Cell Line 6	HR	524	503 (96.0%)	0	518 (98.9%)	-1	4 (0.8%)	66	1 (0.2%)	-27	1 (0.2%)	NA		NA		NA		NA		0.99	577 (1.1)	96
Cell Line 7	INDEL	366	356 (97.3%)	-31	195 (53.3%)	0	128 (35.0%)	-17	13 (3.6%)	-16	12 (3.3%)	-32	3 (0.8%)	-27	2 (0.5%)	-78	2 (0.5%)	-67	2 (0.5%)	0.95	391 (1.1)	97.3
Cell Line 8	INDEL	1020	299 (29.3%)	-1	371 (36.4%)	0	308 (30.2%)	37	263 (25.8%)	-35	45 (4.4%)	1	16 (1.6%)	36	6 (0.6%)	35	3 (0.3%)	-30	2 (0.2%)	1.02	339 (1.1)	29.3
Cell Line 9	INDEL	417	395 (94.7%)	0	241 (57.8%)	66	168 (40.3%)	132	2 (0.5%)	65	2 (0.5%)	-63	1 (0.2%)	3	1 (0.2%)	39	1 (0.2%)	-1	1 (0.2%)	1.02	442 (1.1)	94.7
