# Supplementary material for: Efficient correction of a deleterious point mutation in primary horse fibroblasts with CRISPR-Cas9
Source: Sci Rep. 2020 May 4;10:7411. doi: 10.1038/s41598-020-62723-3 (PMC7198616; doi:10.1038/s41598-020-62723-3)
Supplement: Supplementary file 3 — Supplementary Dataset 2. [file 41598_2020_62723_MOESM3_ESM.xlsx]

## Sheet: sgRNA +1
Sequence	PAM	Score	Gene	Chromosome	Strand	Position	Mismatches	On-target
GGGCTGAGGGCTTCAGTTAC	TAG	3.15797		chr24	-1	38308716	2	FALSE
GGTCCTAGGGCTTCAGTTAA	CAG	1.74767		chrX	-1	92488776	3	FALSE
CAGCATATGGCTTCAGTTAC	AAG	1.50316		chr1	-1	90243901	4	FALSE
GGGCTCAGGGCTTCAGTTAA	CAG	0.968367		chr14	1	9175979	3	FALSE
AGGCATAAGGATTCAGTTAC	AGG	0.902825		chr22	1	15165129	4	FALSE
GGCACTAGCGCTTCAGTTAC	TGG	0.868912		chr17	-1	24227922	4	FALSE
GGGCACAAGCCTTCAGTTAC	AGG	0.790854		chr4	1	63227319	4	FALSE
GGGTGTAGGGAGTCAGTTAC	AGG	0.782525		chr3	-1	14644767	3	FALSE
GGACGCAGGGCTTCAGTTCC	AGG	0.758011		chr13	-1	28855469	3	FALSE
AGGAGTATGGCTGCAGTTAC	TAG	0.67253		chr8	-1	36830182	4	FALSE
CGAGGTAGGGCTTCAGTTTC	CAG	0.632272		chr11	-1	10935409	4	FALSE
CGGCTTGGGGCTTCAGTTAT	TGG	0.607568	ENSECAG00000016788	chr10	-1	50533525	4	FALSE
GGAATTAGGGCTTCAGTTTC	AGG	0.591699		chr25	-1	22481567	4	FALSE
GGCCTGGGGGCTTCAGTTAC	TAG	0.560413		chr23	1	8518830	4	FALSE
GGACGTAGGCCTTCATTTAC	AAG	0.546536		chr6	-1	11867469	3	FALSE
CGTCGCAGGGCTTCAGTTAT	TGG	0.53708		chr7	1	6462836	4	FALSE
GAGAGTAGGGTTTCAGTTAG	AGG	0.50582		chr3	1	22744977	4	FALSE
GAGCGGAAGGCATCAGTTAC	CAG	0.479825		chr11	1	12619447	4	FALSE
AGGTGTAGGGAATCAGTTAC	AGG	0.474525		chr12	-1	13747337	4	FALSE
GGGGGAAGGAATTCAGTTAC	AGG	0.468808		chr2	1	98083327	4	FALSE
GAGTGGAGGGCTTCAGCTAC	AGG	0.434448		chr19	-1	53440061	4	FALSE
GGTAGTAGTGCTTCAGATAC	CAG	0.432614		chr5	1	30845476	4	FALSE
GGTTGCAGGGCTTCAGCTAC	AAG	0.415319		chr31	1	2467317	4	FALSE
AGGAGGAGGGCTCCAGTTAC	AGG	0.399094		chr1	1	78181186	4	FALSE
GGGCATAGGCTTTCAGTTAT	GAG	0.393447		chr9	-1	47408894	4	FALSE
AGACGCAGGGCTTCAGTTCC	GGG	0.391473		chr6	1	27889299	4	FALSE
CTGGGTAGGGCTTCAGTGAC	TGG	0.390084		chr25	-1	18131795	4	FALSE
GGGCTTCTGGCTTCAGTTTC	AGG	0.385153		chrX	1	104164479	4	FALSE
AGGAGTAGGGTTGCAGTTAC	TGG	0.384508		chr6	1	15236606	4	FALSE
GGGAGGAGGCCTTCAGATAC	AGG	0.384041		chr11	-1	608504	4	FALSE
CGGTGTAGGGGTTCAGTTTC	TGG	0.382095		chr3	1	10080679	4	FALSE
GGACGGATGGCTTCAGTTTC	AAG	0.361848		chr29	-1	22096658	4	FALSE
GGTCTGAGGGCTTCAGTTTC	TGG	0.357978		chr5	-1	71333993	4	FALSE
GGTAATAGGGCTTCAGTCAC	AGG	0.356723		chrX	-1	92414494	4	FALSE
GGGTGGGGGGATTCAGTTAC	AGG	0.339006		chrX	-1	66411172	4	FALSE
GGGTGGGGGGATTCAGTTAC	AGG	0.339006		chr8	-1	25208842	4	FALSE
GGGTGGGGGGATTCAGTTAC	AGG	0.339006		chr6	-1	42225385	4	FALSE
GGGTGAGGGGATTCAGTTAC	AGG	0.339006		chr18	-1	22599441	4	FALSE
GGGAGCTGGGATTCAGTTAC	GGG	0.339006		chr17	-1	25051117	4	FALSE
GGGTGGGGGGCGTCAGTTAC	AGG	0.308197		chr6	1	77927164	4	FALSE
GGGTGGGGGGCATCAGTTAC	AGG	0.308197		chr15	1	30784879	4	FALSE
GGGCTTAGGGGTTCACTTAC	CGG	0.306893		chrUn0073	-1	101582	3	FALSE
GGGCCTAGGCCTTCAGCTAA	CAG	0.291027		chr28	-1	39785161	4	FALSE
GGGTATAGGGCTTCAGTTCG	GGG	0.290654		chr2	1	64439372	4	FALSE
GGGTGTGGGGAGTCAGTTAC	AGG	0.290134		chr25	-1	13777214	4	FALSE
GGGGGTGGGGAGTCAGTTAC	AGG	0.290134		chr18	-1	24378706	4	FALSE
GGGAGTGGGGAGTCAGTTAC	GGG	0.290134		chr16	1	14681235	4	FALSE
GGGTGTGGGGAGTCAGTTAC	AGG	0.290134		chr15	1	85149464	4	FALSE
GGGTGTGGGGAGTCAGTTAC	AGG	0.290134		chr1	1	162737430	4	FALSE
GGGTGTGGGGAGTCAGTTAC	AGG	0.290134		chr1	1	162730475	4	FALSE

## Sheet: sgRNA -1
Sequence	PAM	Score	Gene	Chromosome	Strand	Position	Mismatches	On-target
AGGGGGTAGAGCTTCAGTTA	GAG	2.7385		chr31	-1	5552693	3	FALSE
GGAGAGTAGGGTTTCAGTTA	GAG	1.44243		chr3	1	22744976	3	FALSE
GGGGGGCAGGGCTTCAGTTC	AAG	1.09321		chr19	-1	50968203	3	FALSE
GGGGTGCAGGGCTTCAGTTC	CAG	1.09321		chr1	1	60150341	3	FALSE
TGTGGGAAGGGCTTCAGTTA	TAG	0.979234	ENSECAG00000006385	chr10	-1	15180527	4	FALSE
AGGACGTCTGGCTTCAGTTA	TAG	0.950519		chr26	-1	37626967	4	FALSE
AGGCTGTAAGGCTTCAGTTA	CAG	0.92625		chr16	1	83974694	4	FALSE
CTGTCCTAGGGCTTCAGTTA	CAG	0.85869		chr1	1	42454478	4	FALSE
GTGTAGTAGGGCTTCAGTTC	AAG	0.848893		chr22	1	37226145	4	FALSE
TGTGTCTAGGGCTTCAGTTA	TGG	0.846669		chr2	-1	38477183	4	FALSE
GGTACGTTGGGCTTCAGTTC	TAG	0.837008		chr3	1	98586660	4	FALSE
GTGGTGTAGTGCTTCAGTTT	GGG	0.819283		chr9	-1	22156078	4	FALSE
TGGGTGTAGAGTTTCAGTTA	GGG	0.772384		chr2	1	90919036	4	FALSE
GGGGTGGAGGGCGTCAGTTA	TGG	0.757481		chr7	-1	43541866	3	FALSE
GTCCCGTAGGGCTTCACTTA	CAG	0.700705		chrX	-1	14124000	4	FALSE
GGGGCGTGGGACTTCACTTA	AGG	0.63534		chr2	-1	45493932	3	FALSE
GAGGGGAATGGCTTCAGTTA	AAG	0.622041		chrX	1	106361753	4	FALSE
CGGACGCAGGGCTTCAGTTC	CAG	0.614933		chr13	-1	28855470	4	FALSE
GGTGGGAAAGGCTTCAGTTA	TGG	0.598312		chr10	1	15017955	4	FALSE
GGAGCGGGAGGCTTCAGTTA	CAG	0.593467		chr13	-1	24791824	4	FALSE
GAGACGCAGGGCTTCAGTTC	CGG	0.593356		chr6	1	27889298	4	FALSE
GGGGTGTAGGGAATCAGTTA	TGG	0.545652		chrX	-1	4020631	3	FALSE
GGGGTGTAGGGAGTCAGTTA	TAG	0.545652		chr6	1	56870810	3	FALSE
GGGGTGTAGGGAGTCAGTTA	CAG	0.545652		chr3	-1	14644768	3	FALSE
GTGGAGTAAGGCTTCAGTTC	AGG	0.537088		chr9	-1	49960367	4	FALSE
TGGGTATAGGGCTTCAGTTC	GGG	0.531814		chr2	1	64439371	4	FALSE
GGGGCGGATGGTTTCAGTTA	GGG	0.530754		chr16	-1	6821299	3	FALSE
GGGACATACAGCTTCAGTTA	AGG	0.49912		chr26	1	28238884	4	FALSE
GGGGTGGGGGGATTCAGTTA	CAG	0.496734		chrX	-1	66411173	4	FALSE
GGGGTGGGGGGATTCAGTTA	CAG	0.496734		chr8	-1	25208843	4	FALSE
GGGGTGGGGGGATTCAGTTA	CAG	0.496734		chr6	-1	42225386	4	FALSE
GGGGTGAGGGGATTCAGTTA	CAG	0.496734		chr18	-1	22599442	4	FALSE
GGGGAGCTGGGATTCAGTTA	CGG	0.496734		chr17	-1	25051118	4	FALSE
GGGGGGCAGGGCTTCAGGTA	CAG	0.468415		chr9	-1	78739369	3	FALSE
TGAGCGTATGGCTTCATTTA	TAG	0.466832		chr15	-1	83505262	4	FALSE
GTGGCATAGTGGTTCAGTTA	GAG	0.450065		chr2	1	21904069	4	FALSE
GTGGCATAGTGGTTCAGTTA	GAG	0.450065		chr1	-1	107109146	4	FALSE
GGGGCGTGGGGCTTCAGTCC	CAG	0.440167		chr22	1	33114974	3	FALSE
GGAGTGTAGGGGTTCAGTTG	AGG	0.426429		chr31	1	7220389	4	FALSE
GAGGCGGCGGGCTTCAGTCA	CAG	0.423455		chr30	1	29928823	4	FALSE
GGAGAGGAGGGCATCAGTTA	TAG	0.420118		chr27	-1	32353840	4	FALSE
GGGGTATAGAGTTTCAGTTA	GGG	0.415592		chr2	-1	87533463	4	FALSE
GGGTTGGAGGGCGTCAGTTA	TGG	0.414821		chrX	1	114809767	4	FALSE
GGGGTGGGGGGCGTCAGTTA	CAG	0.400699		chr6	1	77927163	4	FALSE
GGGGTGGGGGGCATCAGTTA	CAG	0.400699		chr15	1	30784878	4	FALSE
GTGGCGTAGTGGTTCAGTTC	CAG	0.389107		chrX	1	21492119	4	FALSE
GTGGCGTAGTGGTTCAGTTC	GAG	0.389107		chr5	-1	56112399	4	FALSE
GTGGCGTAGTGGTTCAGTTC	AGG	0.389107		chr1	-1	139660120	4	FALSE
GGGGGGCAGGGCTTCTGTTA	CAG	0.377672		chr11	1	49580944	3	FALSE
GGTGCTTGGGGCCTCAGTTA	CAG	0.37214		chr1	1	18648867	4	FALSE

## Sheet: sgRNA +1 T
Sequence	PAM	Score	Gene	Chromosome	Strand	Position	Mismatches	On-target
TGTACGGCTTCAGTTAC	AAG	6.01266		chr13	-1	33765428	2	FALSE
CATATGGCTTCAGTTAC	AAG	5.72289		chr1	-1	90243901	2	FALSE
CCTAGGGCTTCAGTTAA	CAG	5.225		chrX	-1	92488776	2	FALSE
CTGAGGGCTTCAGTTAC	TAG	5.1467		chr24	-1	38308716	2	FALSE
CCCAGGGCTTCAGTTAC	AGG	5.1467		chr23	-1	23804729	2	FALSE
CGCAGGGCTTCAGTTAT	TGG	4.62346		chr7	1	6462836	2	FALSE
CATAGGGCTTCCGTTAC	AAG	4.24909	ENSECAG00000016489	chr3	1	87872009	2	FALSE
GGTAGGGCTTCAGTGAC	TGG	3.2641		chr25	-1	18131795	2	FALSE
GGGCTGAGGGCTTCAGTTAC	TAG	3.15797		chr24	-1	38308716	2	FALSE
CCTAGGGCTTCAGTGAC	CAG	2.96047		chr30	-1	25066006	2	FALSE
CATAGGGCTTCAGTGAC	CAG	2.96047		chr10	-1	5545247	2	FALSE
CCTAGGGCTTCAGTGAC	TGG	2.96047		chr1	1	19567497	2	FALSE
CGTATGGCTTCAATTAC	AGG	2.91786		chr3	1	113345048	2	FALSE
GGTAAGGATTCAGTTAC	TGG	2.76565		chr2	-1	24226577	3	FALSE
TGTGGGGTTTCAGTTAC	CGG	2.76565		chr16	1	45144993	3	FALSE
ACTAGGGTTTCAGTTAC	TAG	2.76565		chr1	-1	173878471	3	FALSE
AGTATGGCTGCAGTTAC	TAG	2.7385		chr8	-1	36830182	3	FALSE
AGTAGGGTTGCAGTTAC	TGG	2.7385		chr6	1	15236606	3	FALSE
AGTATGGCTGCAGTTAC	CAG	2.7385		chr31	-1	23564147	3	FALSE
GGTAAGGCTCCAGTTAC	TAG	2.7385		chr10	1	74790344	3	FALSE
AGTAGGGATACAGTTAC	TGG	2.7385		chr10	-1	66848808	3	FALSE
AGCAGGGCTGCAGTTAC	AAG	2.70016		chr14	-1	84188301	3	FALSE
AGGAGGGCTCCAGTTAC	AGG	2.70016		chr1	1	78181186	3	FALSE
CATAAGGATTCAGTTAC	AGG	2.67229		chr22	1	15165129	3	FALSE
CCTAAGGATTCAGTTAC	AGG	2.67229		chr10	-1	64224988	3	FALSE
CCTGGGGATTCAGTTAC	AGG	2.67229		chr1	-1	66525992	3	FALSE
CGGAGGGCTTCAGTAAC	AAG	2.67059		chr23	-1	10623451	2	FALSE
CCTAGGGTTGCAGTTAC	AGG	2.63937		chr7	-1	69455710	3	FALSE
CTTAAGGCTACAGTTAC	CAG	2.63937		chr15	1	17397789	3	FALSE
CCTACGGCTGCAGTTAC	AGG	2.63937		chr10	1	57004380	3	FALSE
CACAGGGCTCCAGTTAC	TAG	2.60242		chr18	1	26647704	3	FALSE
CGCAGGGGTGCAGTTAC	GAG	2.5115		chrUn2100	-1	4943	3	FALSE
CGCAGGGGTGCAGTTAC	GAG	2.5115		chrUn1027	1	3834	3	FALSE
CGCAGGGGTGCAGTTAC	GAG	2.5115		chrUn0369	1	14638	3	FALSE
CGCAGGGGTGCAGTTAC	GAG	2.5115		chrUn0026	1	462294	3	FALSE
CGCAGGGGTGCAGTTAC	GAG	2.5115		chrUn0010	1	780974	3	FALSE
CGCAGGGGTGCAGTTAC	GAG	2.5115		chrUn0010	1	193886	3	FALSE
GGTCTGGCTTCAGTTAC	AGG	2.50329		chr11	-1	57134421	3	FALSE
AGGAAGGCTTCAGTTAC	TGG	2.46825		chr7	-1	52904661	3	FALSE
AGCATGGCTTCAGTTAC	TAG	2.46825		chr1	-1	72254999	3	FALSE
CGTGGGGTTACAGTTAC	AAG	2.46118		chr8	1	10626952	3	FALSE
AATTGGGCTTCAGTTAC	TAG	2.42656		chr3	-1	84474110	3	FALSE
CTCATGGCTTCAGTTAC	CAG	2.39259		chr2	-1	34530997	3	FALSE
GGTAGGGCTTCAGTTTC	CAG	2.33429		chr11	-1	10935409	2	FALSE
CGCCTGGCTTCAGTTAC	AGG	2.32144		chr30	-1	27704856	3	FALSE
CTGGGGGCTTCAGTTAC	TAG	2.32144		chr23	1	8518830	3	FALSE
CGTATGGCTTCAGTCAC	AAG	2.31455		chr20	-1	59232510	2	FALSE
CTTAGGGCTTCAGTTTC	TGG	2.09487		chr18	1	79313913	2	FALSE
CGCAGGGCTTCAGTTCC	GGG	1.8734		chr6	1	27889299	2	FALSE
CGCAGGGCTTCAGTTCC	AGG	1.8734		chr13	-1	28855469	2	FALSE
TGTAAGCCTTCAGTTAC	AAG	1.82518		chr7	-1	52748740	3	FALSE
GGTCCTAGGGCTTCAGTTAA	CAG	1.74767		chrX	-1	92488776	3	FALSE
CAGCATATGGCTTCAGTTAC	AAG	1.50316		chr1	-1	90243901	4	FALSE
GGGCTCAGGGCTTCAGTTAA	CAG	0.968367		chr14	1	9175979	3	FALSE
AGGCATAAGGATTCAGTTAC	AGG	0.902825		chr22	1	15165129	4	FALSE
GGCACTAGCGCTTCAGTTAC	TGG	0.868912		chr17	-1	24227922	4	FALSE
GGGCACAAGCCTTCAGTTAC	AGG	0.790854		chr4	1	63227319	4	FALSE
GGGTGTAGGGAGTCAGTTAC	AGG	0.782525		chr3	-1	14644767	3	FALSE
GGACGCAGGGCTTCAGTTCC	AGG	0.758011		chr13	-1	28855469	3	FALSE
AGGAGTATGGCTGCAGTTAC	TAG	0.67253		chr8	-1	36830182	4	FALSE
CGAGGTAGGGCTTCAGTTTC	CAG	0.632272		chr11	-1	10935409	4	FALSE
CGGCTTGGGGCTTCAGTTAT	TGG	0.607568	ENSECAG00000016788	chr10	-1	50533525	4	FALSE
GGAATTAGGGCTTCAGTTTC	AGG	0.591699		chr25	-1	22481567	4	FALSE
GGCCTGGGGGCTTCAGTTAC	TAG	0.560413		chr23	1	8518830	4	FALSE
GGACGTAGGCCTTCATTTAC	AAG	0.546536		chr6	-1	11867469	3	FALSE
CGTCGCAGGGCTTCAGTTAT	TGG	0.53708		chr7	1	6462836	4	FALSE
GAGAGTAGGGTTTCAGTTAG	AGG	0.50582		chr3	1	22744977	4	FALSE
GAGCGGAAGGCATCAGTTAC	CAG	0.479825		chr11	1	12619447	4	FALSE
AGGTGTAGGGAATCAGTTAC	AGG	0.474525		chr12	-1	13747337	4	FALSE
GGGGGAAGGAATTCAGTTAC	AGG	0.468808		chr2	1	98083327	4	FALSE
GAGTGGAGGGCTTCAGCTAC	AGG	0.434448		chr19	-1	53440061	4	FALSE
GGTAGTAGTGCTTCAGATAC	CAG	0.432614		chr5	1	30845476	4	FALSE
GGTTGCAGGGCTTCAGCTAC	AAG	0.415319		chr31	1	2467317	4	FALSE
AGGAGGAGGGCTCCAGTTAC	AGG	0.399094		chr1	1	78181186	4	FALSE
GGGCATAGGCTTTCAGTTAT	GAG	0.393447		chr9	-1	47408894	4	FALSE
AGACGCAGGGCTTCAGTTCC	GGG	0.391473		chr6	1	27889299	4	FALSE
CTGGGTAGGGCTTCAGTGAC	TGG	0.390084		chr25	-1	18131795	4	FALSE
GGGCTTCTGGCTTCAGTTTC	AGG	0.385153		chrX	1	104164479	4	FALSE
AGGAGTAGGGTTGCAGTTAC	TGG	0.384508		chr6	1	15236606	4	FALSE
GGGAGGAGGCCTTCAGATAC	AGG	0.384041		chr11	-1	608504	4	FALSE
CGGTGTAGGGGTTCAGTTTC	TGG	0.382095		chr3	1	10080679	4	FALSE
GGACGGATGGCTTCAGTTTC	AAG	0.361848		chr29	-1	22096658	4	FALSE
GGTCTGAGGGCTTCAGTTTC	TGG	0.357978		chr5	-1	71333993	4	FALSE
GGTAATAGGGCTTCAGTCAC	AGG	0.356723		chrX	-1	92414494	4	FALSE
GGGTGGGGGGATTCAGTTAC	AGG	0.339006		chrX	-1	66411172	4	FALSE
GGGTGGGGGGATTCAGTTAC	AGG	0.339006		chr8	-1	25208842	4	FALSE
GGGTGGGGGGATTCAGTTAC	AGG	0.339006		chr6	-1	42225385	4	FALSE
GGGTGAGGGGATTCAGTTAC	AGG	0.339006		chr18	-1	22599441	4	FALSE
GGGAGCTGGGATTCAGTTAC	GGG	0.339006		chr17	-1	25051117	4	FALSE
GGGTGGGGGGCGTCAGTTAC	AGG	0.308197		chr6	1	77927164	4	FALSE
GGGTGGGGGGCATCAGTTAC	AGG	0.308197		chr15	1	30784879	4	FALSE
GGGCTTAGGGGTTCACTTAC	CGG	0.306893		chrUn0073	-1	101582	3	FALSE
GGGCCTAGGCCTTCAGCTAA	CAG	0.291027		chr28	-1	39785161	4	FALSE
GGGTATAGGGCTTCAGTTCG	GGG	0.290654		chr2	1	64439372	4	FALSE
GGGTGTGGGGAGTCAGTTAC	AGG	0.290134		chr25	-1	13777214	4	FALSE
GGGGGTGGGGAGTCAGTTAC	AGG	0.290134		chr18	-1	24378706	4	FALSE
GGGAGTGGGGAGTCAGTTAC	GGG	0.290134		chr16	1	14681235	4	FALSE
GGGTGTGGGGAGTCAGTTAC	AGG	0.290134		chr15	1	85149464	4	FALSE
GGGTGTGGGGAGTCAGTTAC	AGG	0.290134		chr1	1	162737430	4	FALSE
GGGTGTGGGGAGTCAGTTAC	AGG	0.290134		chr1	1	162730475	4	FALSE

## Sheet: sgRNA -1T
Sequence	PAM	Score	Gene	Chromosome	Strand	Position	Mismatches	On-target
GGGAAGGGCTTCAGTTA	TAG	5.45977	ENSECAG00000006385	chr10	-1	15180527	2	FALSE
TCATAGGGCTTCAGTTA	TAG	5.38333		chr21	-1	33561349	2	FALSE
TCCTAGGGCTTCAGTTA	CAG	5.38333		chr1	1	42454478	2	FALSE
GTCTAGGGCTTCAGTTA	TGG	5.1467		chr2	-1	38477183	2	FALSE
GAGTAGGGTTTCAGTTA	GAG	4.33172		chr3	1	22744976	2	FALSE
GGGTAGAGCTTCAGTTA	GAG	4.32567		chr31	-1	5552693	2	FALSE
GCTTAGAGCTTCAGTTA	TGG	4.04915		chr24	-1	32885906	2	FALSE
GCCTATGGCTTCAGTTA	TGG	3.41388		chr7	-1	11461264	2	FALSE
AGGTAGGTCTTCAGTTA	GGG	2.76565		chr7	1	35294783	3	FALSE
ACGTTGGGCGTCAGTTA	TGG	2.7385		chr13	-1	1185324	3	FALSE
AGGGGGTAGAGCTTCAGTTA	GAG	2.7385		chr31	-1	5552693	3	FALSE
TCTTAGGTCTTCAGTTA	AAG	2.72693		chr1	1	52764626	3	FALSE
GAGAAGGTCTTCAGTTA	GGG	2.67229		chr7	1	63909809	3	FALSE
GGGAAGGCCTTCAGTTA	TGG	2.67229		chr19	1	25507928	3	FALSE
GTGGAGGGCGTCAGTTA	TGG	2.63937		chr7	-1	43541866	3	FALSE
GAGGAGGGCATCAGTTA	TAG	2.63937		chr27	-1	32353840	3	FALSE
GAGTAGGTCCTCAGTTA	AGG	2.63937		chr17	-1	68544911	3	FALSE
GGGAAGGGCGTCAGTTA	TAG	2.63937		chr10	1	15041063	3	FALSE
GCCTGGGTCTTCAGTTA	GGG	2.54884		chr25	-1	18134286	3	FALSE
GCCTGGGGCCTCAGTTA	GGG	2.5115		chr15	1	80513788	3	FALSE
GCAGAGGGCCTCAGTTA	GAG	2.5115		chr15	-1	67890505	3	FALSE
GCTTGGGGCCTCAGTTA	CAG	2.5115		chr1	1	18648867	3	FALSE
ATGTTGGGCTTCAGTTA	TAG	2.50329		chr2	-1	108027690	3	FALSE
CTGTGGGGCTTCAGTTA	CAG	2.50329		chr18	1	1225444	3	FALSE
GCGGAGGGCTTCAGCTA	AAG	2.49608		chr4	-1	102543189	2	FALSE
TTGAAGGGCTTCAGTTA	CAG	2.42656		chrX	-1	56296838	3	FALSE
AAGCAGGGCTTCAGTTA	TGG	2.42656		chr9	-1	72593875	3	FALSE
TGGCAGGGCTTCAGTTA	GAG	2.42656		chr8	-1	19077030	3	FALSE
GTGGTGGGCTTCAGTTA	CAG	2.42656	ENSECAG00000023888	chr28	-1	28329533	3	FALSE
AAGCAGGGCTTCAGTTA	CAG	2.42656		chr18	-1	33211347	3	FALSE
TCCCAGGGCTTCAGTTA	CAG	2.39259		chr23	-1	23804730	3	FALSE
TCCCAGGGCTTCAGTTA	AGG	2.39259		chr10	1	76208921	3	FALSE
GCAGGGGGCTTCAGTTA	AAG	2.32144		chr11	-1	2088191	3	FALSE
ATGTAGGGTTTCAGTTA	TGG	1.75098		chr7	-1	14090940	3	FALSE
GCTTAGACCTTCAGTTA	AAG	1.74086		chrUn0009	1	494990	3	FALSE
GCCTAGACCTTCAGTTA	AAG	1.74086		chr7	1	19032719	3	FALSE
GCTTAGCTCTTCAGTTA	TAG	1.74086		chr15	1	7912629	3	FALSE
CCATAGGGTTTCAGTTA	GGG	1.72647		chr23	1	20588270	3	FALSE
GCCTAGTGCATCAGTTA	AAG	1.71536	ENSECAG00000005026	chr16	1	32389203	3	FALSE
GCGAAGCACTTCAGTTA	AAG	1.70975		chrX	1	40668757	3	FALSE
TCATAGGGCTACAGTTA	TGG	1.69063		chr21	1	22997222	3	FALSE
GAGTAGGTGTTCAGTTA	CAG	1.68981		chr14	-1	60544895	3	FALSE
GCCAAGAGCTTCAGTTA	AGG	1.68581		chr9	-1	20447150	3	FALSE
GCACAGTGCTTCAGTTA	AGG	1.68581		chr22	1	34952609	3	FALSE
GAGTGGGGCTCCAGTTA	GAG	1.65023		chr3	1	22937154	3	FALSE
GTGTTGGGCTGCAGTTA	AGG	1.65023		chr22	1	4862347	3	FALSE
GAGGAGGGCTCCAGTTA	CAG	1.65023		chr1	1	78181185	3	FALSE
CCGTAGGGCTTCACTTA	CAG	1.64593		chrX	-1	14124000	2	FALSE
GTGTAGGGAGTCAGTTA	TAG	1.61265		chr6	1	56870810	3	FALSE
GTGTAGGGAGTCAGTTA	CAG	1.61265		chr3	-1	14644768	3	FALSE
GTGTAGGGAATCAGTTA	CAG	1.61265		chr12	-1	13747338	3	FALSE
GGAGAGTAGGGTTTCAGTTA	GAG	1.44243		chr3	1	22744976	3	FALSE
GGGGGGCAGGGCTTCAGTTC	AAG	1.09321		chr19	-1	50968203	3	FALSE
GGGGTGCAGGGCTTCAGTTC	CAG	1.09321		chr1	1	60150341	3	FALSE
TGTGGGAAGGGCTTCAGTTA	TAG	0.979234	ENSECAG00000006385	chr10	-1	15180527	4	FALSE
AGGACGTCTGGCTTCAGTTA	TAG	0.950519		chr26	-1	37626967	4	FALSE
AGGCTGTAAGGCTTCAGTTA	CAG	0.92625		chr16	1	83974694	4	FALSE
CTGTCCTAGGGCTTCAGTTA	CAG	0.85869		chr1	1	42454478	4	FALSE
GTGTAGTAGGGCTTCAGTTC	AAG	0.848893		chr22	1	37226145	4	FALSE
TGTGTCTAGGGCTTCAGTTA	TGG	0.846669		chr2	-1	38477183	4	FALSE
GGTACGTTGGGCTTCAGTTC	TAG	0.837008		chr3	1	98586660	4	FALSE
GTGGTGTAGTGCTTCAGTTT	GGG	0.819283		chr9	-1	22156078	4	FALSE
TGGGTGTAGAGTTTCAGTTA	GGG	0.772384		chr2	1	90919036	4	FALSE
GGGGTGGAGGGCGTCAGTTA	TGG	0.757481		chr7	-1	43541866	3	FALSE
GTCCCGTAGGGCTTCACTTA	CAG	0.700705		chrX	-1	14124000	4	FALSE
GGGGCGTGGGACTTCACTTA	AGG	0.63534		chr2	-1	45493932	3	FALSE
GAGGGGAATGGCTTCAGTTA	AAG	0.622041		chrX	1	106361753	4	FALSE
CGGACGCAGGGCTTCAGTTC	CAG	0.614933		chr13	-1	28855470	4	FALSE
GGTGGGAAAGGCTTCAGTTA	TGG	0.598312		chr10	1	15017955	4	FALSE
GGAGCGGGAGGCTTCAGTTA	CAG	0.593467		chr13	-1	24791824	4	FALSE
GAGACGCAGGGCTTCAGTTC	CGG	0.593356		chr6	1	27889298	4	FALSE
GGGGTGTAGGGAATCAGTTA	TGG	0.545652		chrX	-1	4020631	3	FALSE
GGGGTGTAGGGAGTCAGTTA	TAG	0.545652		chr6	1	56870810	3	FALSE
GGGGTGTAGGGAGTCAGTTA	CAG	0.545652		chr3	-1	14644768	3	FALSE
GTGGAGTAAGGCTTCAGTTC	AGG	0.537088		chr9	-1	49960367	4	FALSE
TGGGTATAGGGCTTCAGTTC	GGG	0.531814		chr2	1	64439371	4	FALSE
GGGGCGGATGGTTTCAGTTA	GGG	0.530754		chr16	-1	6821299	3	FALSE
GGGACATACAGCTTCAGTTA	AGG	0.49912		chr26	1	28238884	4	FALSE
GGGGTGGGGGGATTCAGTTA	CAG	0.496734		chrX	-1	66411173	4	FALSE
GGGGTGGGGGGATTCAGTTA	CAG	0.496734		chr8	-1	25208843	4	FALSE
GGGGTGGGGGGATTCAGTTA	CAG	0.496734		chr6	-1	42225386	4	FALSE
GGGGTGAGGGGATTCAGTTA	CAG	0.496734		chr18	-1	22599442	4	FALSE
GGGGAGCTGGGATTCAGTTA	CGG	0.496734		chr17	-1	25051118	4	FALSE
GGGGGGCAGGGCTTCAGGTA	CAG	0.468415		chr9	-1	78739369	3	FALSE
TGAGCGTATGGCTTCATTTA	TAG	0.466832		chr15	-1	83505262	4	FALSE
GTGGCATAGTGGTTCAGTTA	GAG	0.450065		chr2	1	21904069	4	FALSE
GTGGCATAGTGGTTCAGTTA	GAG	0.450065		chr1	-1	107109146	4	FALSE
GGGGCGTGGGGCTTCAGTCC	CAG	0.440167		chr22	1	33114974	3	FALSE
GGAGTGTAGGGGTTCAGTTG	AGG	0.426429		chr31	1	7220389	4	FALSE
GAGGCGGCGGGCTTCAGTCA	CAG	0.423455		chr30	1	29928823	4	FALSE
GGAGAGGAGGGCATCAGTTA	TAG	0.420118		chr27	-1	32353840	4	FALSE
GGGGTATAGAGTTTCAGTTA	GGG	0.415592		chr2	-1	87533463	4	FALSE
GGGTTGGAGGGCGTCAGTTA	TGG	0.414821		chrX	1	114809767	4	FALSE
GGGGTGGGGGGCGTCAGTTA	CAG	0.400699		chr6	1	77927163	4	FALSE
GGGGTGGGGGGCATCAGTTA	CAG	0.400699		chr15	1	30784878	4	FALSE
GTGGCGTAGTGGTTCAGTTC	CAG	0.389107		chrX	1	21492119	4	FALSE
GTGGCGTAGTGGTTCAGTTC	GAG	0.389107		chr5	-1	56112399	4	FALSE
GTGGCGTAGTGGTTCAGTTC	AGG	0.389107		chr1	-1	139660120	4	FALSE
GGGGGGCAGGGCTTCTGTTA	CAG	0.377672		chr11	1	49580944	3	FALSE
GGTGCTTGGGGCCTCAGTTA	CAG	0.37214		chr1	1	18648867	4	FALSE
